# Supplementary material for: Ultrasound-Responsive Smart Drug Delivery System of Lipid Coated Mesoporous Silica Nanoparticles
Source: Pharmaceutics. 2021 Sep 3;13(9):1396. doi: 10.3390/pharmaceutics13091396 (PMC8468042; doi:10.3390/pharmaceutics13091396)
Supplement: Supplementary file 1 [file pharmaceutics-13-01396-s001.zip]

Archive with 1 entries (1 files):
- pharmaceutics-1326281-supplementary.pdf
